# Supplementary material for: Fluorescein-guided surgery in high-grade gliomas: focusing on the eloquent and deep-seated areas
Source: J Cancer Res Clin Oncol. 2024 May 25;150(5):274. doi: 10.1007/s00432-024-05796-1 (PMC11127876; doi:10.1007/s00432-024-05796-1)
Supplement: Supplementary file 3 — Supplementary file3 (XLSX 19 KB) [file 432_2024_5796_MOESM3_ESM.xlsx]

## Sheet: Supplementary table 2-Raw data
No.	FGS	Sex	Age	Side	Lacroix grade	Deep-seated	Preop. Vol.	Postop. Vol.	EOR	Pathology	WHO grade	MGMT	IDH	H3 K27	Adjuvant therapy	Preop. NANO	Postop. NANO	OS	PFS	OS_time	PFS_time
1	1	2	13	1	III	N	10.05	0	100	DMG,H3 K27-altered	4	2	1	2	RT+concurrent and adjuvant TMZ	5	3	0	1	8	5.7
2	2	1	52	2	III	Y	2.74	0	100	DMG,H3 K27-altered	4	2	1	2	RT+concurrent and adjuvant TMZ	3	2	1	1	10.8	5.6
3	1	2	39	3	II	Y	29.01	0	100	Oligodendroglioma	3	1	2	1	RT+concurrent and adjuvant TMZ	1	1	0	0	40.2	40.2
4	2	1	53	2	II	N	14.63	0	100	GBM	4	1	1	1	RT+concurrent and adjuvant TMZ+BEVA	2	2	1	1	23.7	13.2
5	2	1	31	1	II	N	50.68	0	100	GBM	3	1	1	1	RT+concurrent and adjuvant TMZ+BEVA	1	5	1	1	9.8	5.6
6	2	1	28	2	II	Y	26.87	0	100	Astrocytoma	3	1	2	1	RT+concurrent and adjuvant TMZ+dose-intense TMZ+ANLO	2	3	1	1	30.6	16.4
7	1	1	27	1	III	Y	36.57	0	100	Oligodendroglioma	3	1	2	1	RT+concurrent and adjuvant TMZ+BEVA	4	2	0	1	39.3	27.4
8	1	1	30	1	III	Y	36.8	0	100	DMG,H3 K27-altered	4	2	1	2	RT+concurrent and adjuvant TMZ+BEVA	3	3	1	1	25	16.6
9	2	1	50	1	III	Y	91.89	3.59	96	GBM	4	2	1	1	RT+concurrent and adjuvant TMZ+NIMO	4	5	1	1	7.5	3.6
10	2	1	45	1	III	Y	38.82	1.04	97	GBM	4	2	1	1	RT+concurrent and adjuvant TMZ	4	5	1	1	8	4.4
11	2	1	51	3	II	N	34.5	0	100	GBM	4	1	1	1	RT+concurrent and adjuvant TMZ+BEVA	3	3	1	1	11.9	8
12	1	1	34	1	III	N	37.19	0.81	98	GBM	4	1	1	1	RT+concurrent and adjuvant TMZ+dose-intense TMZ+NIMO	3	3	1	1	16.7	10.1
13	1	2	56	2	III	Y	8.1	0	100	DMG,H3 K27-altered	4	2	1	2	RT+concurrent and adjuvant TMZ+dose-intense TMZ	3	2	1	1	15.8	11.1
14	2	2	54	1	III	N	36.51	0	100	GBM	4	1	1	1	RT+concurrent and adjuvant TMZ+BEVA	4	4	0	1	25.1	20.5
15	1	1	47	1	III	N	46.48	0	100	DMG,H3 K27-altered	4	2	1	2	RT+concurrent TMZ	2	2	1	1	6.1	3
16	2	2	73	1	II	N	27.45	0	100	Oligodendroglioma	3	1	2	1	RT+concurrent and adjuvant TMZ	0	1	0	0	14.9	14.9
17	1	2	17	1	III	N	79.83	0	100	GBM	4	1	1	1	RT+concurrent and adjuvant TMZ+dose-intense TMZ+ANLO	2	1	1	1	39.5	29.6
18	2	1	72	1	III	N	65.81	3.09	95	GBM	4	1	1	1	RT+concurrent and adjuvant TMZ+dose-intense TMZ	4	4	1	1	16.7	9.6
19	2	2	38	2	III	N	11.77	0	96	DMG,H3 K27-altered	4	2	2	2	RT+concurrent and adjuvant TMZ+dose-intense TMZ	3	7	0	1	18.7	10.1
20	2	2	39	2	III	N	39.93	0	98	Astrocytoma	3	1	2	1	RT+concurrent and adjuvant TMZ	4	5	0	1	41.1	30.8
21	2	2	50	1	III	Y	12.73	0	100	GBM	4	1	1	1	RT+concurrent and adjuvant TMZ+NIMO	2	3	1	1	11.2	5.9
22	2	2	23	2	III	Y	15.44	0.55	95	DMG,H3 K27-altered	4	2	1	2	RT+concurrent and adjuvant TMZ+dose-intense TMZ	5	5	1	1	14.6	8.2
23	1	1	53	0	II	Y	7.85	0	100	DMG,H3 K27-altered	4	2	1	2	RT+concurrent and adjuvant TMZ+ANLO	5	2	1	1	16.6	12
24	1	1	29	0	III	N	11.06	0	100	GBM	4	2	1	1	RT+concurrent and adjuvant TMZ+dose-intense TMZ	3	3	1	1	18.2	11.2
25	2	2	56	2	III	N	33.81	0	100	GBM	4	2	1	1	RT+concurrent and adjuvant TMZ	2	2	1	1	7.3	3.6
26	2	1	37	1	III	Y	14.4	0	100	DMG,H3 K27-altered	4	2	1	2	RT+concurrent and adjuvant TMZ+ANLO	4	4	1	1	6.1	2.8
27	2	2	49	2	II	N	23.39	0	100	GBM	4	1	1	1	RT+concurrent and adjuvant TMZ	3	3	1	1	15.1	5.6
28	2	2	49	2	III	N	12.69	0	100	GBM	4	1	1	1	RT+concurrent and adjuvant TMZ+BEVA	3	3	1	1	14	7.7
29	1	1	44	0	III	Y	3.56	0	100	DMG,H3 K27-altered	4	2	1	2	RT+concurrent and adjuvant TMZ	2	2	0	0	47.9	47.9
30	1	2	47	1	II	N	13.25	0	100	DMG,H3 K27-altered	4	2	1	2	RT+concurrent and adjuvant TMZ+BEVA	2	4	1	1	9.3	5.9
31	1	1	27	0	III	N	24.01	0	100	GBM	4	2	1	1	RT+concurrent and adjuvant TMZ+dose-intense TMZ	4	4	1	1	12.6	9.5
32	1	1	54	1	III	N	14.23	0	99	DMG,H3 K27-altered	4	2	1	2	RT+concurrent and adjuvant TMZ+dose-intense TMZ	2	4	1	1	11.3	6.8
33	1	1	66	1	II	N	3.2	0	100	Astrocytoma	3	1	2	1	RT+concurrent and adjuvant TMZ	3	3	0	0	42.8	42.8
34	1	2	47	0	III	Y	4.96	0	100	GBM	3	2	1	1	RT+concurrent and adjuvant TMZ+dose-intense TMZ+NIMO	1	0	1	1	30.8	18.7
35	2	1	45	2	II	N	26.59	0	100	GBM	4	2	1	1	RT+concurrent TMZ	1	1	1	1	3.3	1.2
36	2	1	40	1	III	Y	13.65	0	100	Oligodendroglioma	3	1	2	1	RT+concurrent and adjuvant TMZ	3	3	0	0	23.3	23.3
37	2	2	40	2	III	Y	35.6	0	100	Astrocytoma	3	1	2	1	RT+concurrent and adjuvant TMZ	2	0	0	0	19	19
38	1	1	53	1	II	N	28.06	0	100	GBM	4	1	1	1	RT+concurrent and adjuvant TMZ+BEVA	1	0	1	1	8.9	5.5
39	2	2	20	2	II	Y	47.9	0	100	GBM	3	1	1	1	RT+concurrent and adjuvant TMZ+NIMO	1	1	1	1	26.6	14
40	1	2	47	2	III	N	98.19	3.63	96	GBM	4	1	1	1	RT+concurrent and adjuvant TMZ	3	2	1	1	2.6	1.6
41	1	1	38	1	III	N	20.48	0	100	GBM	4	2	1	1	RT+concurrent and adjuvant TMZ+dose-intense TMZ	4	1	1	1	38.6	26.4
42	2	2	7	0	III	N	5.19	0	100	DMG,H3 K27-altered	4	2	1	2	RT+concurrent and adjuvant TMZ	5	6	1	1	11.2	6.7
43	2	2	36	0	III	N	15.95	0.43	97	DMG,H3 K27-altered	4	1	1	2	RT+concurrent and adjuvant TMZ	3	3	1	1	6.9	2.9
44	1	2	55	2	II	N	7.94	0	100	GBM	4	1	1	1	RT+concurrent and adjuvant TMZ+dose-intense TMZ+ANLO	3	2	1	1	22.5	13.6
45	2	2	52	1	II	N	11.06	0	100	GBM	4	2	1	1	RT+concurrent and adjuvant TMZ	3	2	1	1	6.5	2.8
46	2	2	68	1	II	Y	56.9	1.65	97	GBM	4	1	1	1	RT+concurrent and adjuvant TMZ+dose-intense TMZ+ANLO+NIMO	2	2	1	1	36.6	20.3
47	2	2	69	2	III	N	23.69	0.89	96	GBM	4	2	1	1	RT+concurrent and adjuvant TMZ	4	6	1	1	5.5	2.6
48	1	2	27	2	II	N	48.76	0	100	GBM	4	2	1	1	RT+concurrent and adjuvant TMZ+dose-intense TMZ	0	1	1	1	28.9	20.4
49	1	2	38	2	III	N	26.14	0	100	GBM	4	1	1	1	RT+concurrent and adjuvant TMZ+BEVA	3	5	1	1	20.4	14.3
50	1	2	21	2	III	Y	17.82	0.57	100	Astrocytoma	3	1	2	1	RT+concurrent and adjuvant TMZ	4	2	0	0	10.9	10.9
51	1	2	62	1	II	N	44.82	0	100	GBM	4	2	1	1	RT+concurrent and adjuvant TMZ	2	4	1	1	7.5	4.1
52	1	2	65	1	III	N	20.16	0	100	GBM	4	1	1	1	RT+concurrent and adjuvant TMZ+NIMO	4	5	1	1	11.2	6.6
53	1	1	33	1	III	Y	80.25	2.56	97	DMG,H3 K27-altered	4	2	1	2	RT+concurrent and adjuvant TMZ+dose-intense TMZ	4	2	1	1	12.4	9.3
54	2	1	70	1	III	Y	24.19	0.82	97	GBM	4	1	1	1	RT+concurrent TMZ	5	5	1	1	3.7	1.4
55	2	1	47	1	III	Y	13.06	0	100	GBM	4	1	1	1	RT+concurrent and adjuvant TMZ+ANLO	4	4	1	1	10.8	4
56	1	2	16	1	III	Y	31.72	1.02	100	DMG,H3 K27-altered	4	2	1	2	RT+concurrent and adjuvant TMZ	4	4	1	1	5	3
57	2	1	46	1	III	N	9.46	0	100	GBM	4	1	1	1	RT+concurrent and adjuvant TMZ+dose-intense TMZ	3	3	1	1	15.4	10.8
58	1	1	50	1	III	N	17.56	0	100	GBM	4	2	1	1	RT+concurrent and adjuvant TMZ	4	3	1	1	7.6	4.4
59	1	1	53	2	II	N	14.99	0	100	GBM	4	1	1	1	RT+concurrent and adjuvant TMZ+dose-intense TMZ+NIMO	4	2	0	1	28.7	20.2
60	2	2	55	0	III	Y	3.05	0	97	pHGG	4	2	1	1	RT+concurrent and adjuvant TMZ+BEVA+CCNU	3	5	1	1	5.8	3.2
61	2	1	53	2	II	N	46.36	0.69	99	GBM	4	2	1	1	RT+concurrent and adjuvant TMZ	0	3	1	1	15.4	8.1
62	1	1	49	1	II	Y	16.46	0	100	DMG,H3 K27-altered	4	2	1	2	RT+concurrent and adjuvant TMZ+BEVA+CCNU	3	4	1	1	20.4	14.5
63	2	2	34	1	II	N	10.37	0	100	GBM	4	1	1	1	RT+concurrent and adjuvant TMZ	2	2	0	1	17.5	11.2
64	1	1	50	2	III	Y	40.1	0.81	98	GBM	4	2	1	1	RT+concurrent and adjuvant TMZ	3	3	1	1	7.1	4.8
65	2	2	67	1	III	Y	67.19	2.82	96	GBM	4	1	1	1	RT+concurrent and adjuvant TMZ+dose-intense TMZ	7	5	1	1	21.2	11.9
66	1	2	55	2	III	N	11.23	0	100	GBM	4	2	1	1	RT+concurrent and adjuvant TMZ+BEVA	4	3	1	1	45.8	33.6
67	2	1	18	2	III	N	20.87	0.79	96	DMG,H3 K27-altered	4	2	1	2	RT+concurrent TMZ	4	3	1	1	2.3	1.5

## Sheet: Supplementary table 3-READ ME
Supplementary material
Title: Fluorescein-guided surgery in high-grade gliomas: Focusing on the eloquent and deep-seated areas
Authors: Yao Xiao, Mingrui Li, Xiangyu Wang, Jun Tan, Chaoying Qin, and Qing Liu
Column	Entry	Value	Unit	Explanatation	Indication
A	No.	Numerical		Case number
B	FGS	Numerical		Group	1=FGS, 2=non-FGS
C	Sex	Numerical		Sex	1=male, 2=female
D	Age	Numerical	Years	Age
E	Side	Numerical		Side of the tumor	0=midline, 1=left, 2=right, 3=bilateral
F	Lacroix grade	Text		Eloquent grade by Lacroix	II=grade II, III=grade III
G	Deep-seated	Text		Deep-seated tumor	Y=deep-seated tumors, N=non-deep-seated tumors
H	Preop. Vol.	Numerical	cm3	Preoperative tumor volume
I	Postop. Vol.	Numerical	cm3	Postoperative tumor volume
J	EOR	Numerical	%	Extent of resection	(Postop. Vol.-Preop. Vol.)/Preop. Vol.
K	Pathology	Text		Pathological diagnosis	Based on WHO CNS5 2021 updates: Astrocytoma=Astrocytoma, IDH-mutant, CNS WHO grade 3/4; Oligodendroglioma=Oligodendroglioma, IDH-mutant, 1p/19q-codeleted, CNS WHO grade 3; pHGG=Diffuse pediatric-type high-grade glioma, H3-wildtype and IDH-wildtype, CNS WHO grade 4; DMG,H3 K27-altered=Diffuse midline glioma, H3 K27-altered, CNS WHO grade 4; GBM=Glioblastoma, IDH-wildtype, CNS WHO grade 4
L	WHO grade	Numerical		WHO grade 2021
M	MGMT	Numerical		MGMT promoter methylation status	1=methylated, 2=unmethylated
N	IDH	Numerical		IDH status	1=wildytpe, 2=mutant
O	H3 K27	Numerical		H3 K27-altered	1=wildytpe, 2=mutant
P	Adjuvant therapy	Text		/	RT=radiation therapy; TMZ=temozolomide; BEVA=bevacizumab; CCNU=lomustine; ANLO=anlotinib; NIMO=nimotuzumab
Q	Preop. NANO	Numerical		Preoperative NANO score
R	Postop. NANO	Numerical		Postoperative NANO score
S	OS	Numerical		Overall survival status	1=dead, 0=alive
T	PFS	Numerical		Progression-free survival status	1=progressed, 0=progression-free
U	OS_time	Numerical	months	Overall survival time
V	PFS_time	Numerical	months	Progression-free survival time
